# Supplementary material for: Similar Source of Differential Blood mRNAs in Lung Cancer and Pulmonary Inflammatory Diseases: Calls for Improved Strategy for Identifying Cancer-Specific Biomarkers
Source: PLoS One. 2014 Sep 22;9(9):e108104. doi: 10.1371/journal.pone.0108104 (PMC4171535; doi:10.1371/journal.pone.0108104)
Supplement: File S1 — Table S1-S4. Table S1. Number of genes shared between different platforms; Table S2. The 190 DE genes defined for lung cancer; Table S3. Datasets of systemic lupus erythematosus; Table S4. Cell type specific expression in systemic lupus erythematosus. (XLS) [file pone.0108104.s001.xls]

## Sheet: Table S1
Table S1. Number of genes shared between different platforms
Platform1	Platform2	No. of genes represented on both platforms
GPL10558	GPL571	12613
GPL10558	GPL570	18755
GPL10558	GPL4133	19124
GPL571	GPL570	12695
GPL571	GPL4133	12501
GPL570	GPL4133	18043

## Sheet: Table S2
Table S2. The 190 DE genes defined for lung cancer
Entrez geneid	Symbol
16	AARS
23	ABCF1
231	AKR1B1
274	BIN1
290	ANPEP
383	ARG1
399	RHOH
432	ASGR1
433	ASGR2
471	ATIC
706	TSPO
719	C3AR1
762	CA4
864	RUNX3
868	CBLB
914	CD2
915	CD3D
917	CD3G
919	CD247
923	CD6
931	MS4A1
967	CD63
974	CD79B
978	CDA
994	CDC25B
1050	CEBPA
1052	CEBPD
1241	LTB4R
1378	CR1
1432	MAPK14
1462	VCAN
1495	CTNNA1
1509	CTSD
1545	CYP1B1
1786	DNMT1
1824	DSC2
1854	DUT
1880	EBI2
1992	SERPINB1
2091	FBL
2114	ETS2
2185	PTK2B
2204	FCAR
2207	FCER1G
2219	FCN1
2280	FKBP1A
2534	FYN
2597	GAPDH
2648	GCN5L2
2799	GNS
2841	GPR18
2887	GRB10
3101	HK3
3267	HRB
3376	IARS
3399	ID3
3554	IL1R1
3560	IL2RB
3575	IL7R
3615	IMPDH2
3684	ITGAM
3710	ITPR3
3932	LCK
3983	ABLIM1
4048	LTA4H
4063	LY9
4318	MMP9
4820	NKTR
4839	NOL1
4898	NRD1
4927	NUP88
5287	PIK3C2B
5329	PLAUR
5394	EXOSC10
5437	POLR2H
5476	CTSA
5533	PPP3CC
5588	PRKCQ
5594	MAPK1
5631	PRPS1
5775	PTPN4
5836	PYGL
6036	RNASE2
6038	RNASE4
6136	RPL12
6137	RPL13
6146	RPL22
6272	SORT1
6280	S100A9
6283	S100A12
6504	SLAMF1
6556	SLC11A1
6583	SLC22A4
6604	SMARCD3
6775	STAT4
6813	STXBP2
7049	TGFBR3
7076	TIMP1
7086	TKT
7295	TXN
7533	YWHAH
7850	IL1R2
8291	DYSF
8445	DYRK2
8460	TPST1
8631	SKAP1
8725	C19orf2
8876	VNN1
8934	RAB7L1
8972	MGAM
8993	PGLYRP1
9093	DNAJA3
9209	LRRFIP2
9214	FAIM3
9260	PDLIM7
9332	CD163
9397	NMT2
9500	MAGED1
9806	SPOCK2
9826	ARHGEF11
10043	TOM1
10099	TSPAN3
10123	ARL4C
10125	RASGRP1
10184	LHFPL2
10225	CD96
10318	TNIP1
10455	PECI
10528	NOL5A
10801	SEPT9
10855	HPSE
10970	CKAP4
10981	RAB32
10985	GCN1L1
11184	MAP4K1
11213	IRAK3
11278	KLF12
23014	FBXO21
23157	SEPT6
23166	STAB1
23180	RFTN1
23199	KIAA0182
23338	PHF15
23344	FAM62A
23385	NCSTN
23386	NUDCD3
23500	DAAM2
23603	CORO1C
26051	PPP1R16B
26053	AUTS2
26152	ZNF337
26249	KLHL3
27334	P2RY10
29928	TIMM22
29997	GLTSCR2
50807	DDEF1
50854	C6orf48
51108	METTL9
51202	DDX47
51313	C4orf18
51490	C9orf114
53335	BCL11A
54847	SIDT1
54900	LAX1
55002	TMCO3
55268	ECHDC2
55357	TBC1D2
55556	ENOSF1
55619	DOCK10
57062	DDX24
57820	CCNB1IP1
59338	PLEKHA1
60468	BACH2
64425	POLR1E
64747	MFSD1
64757	MOSC1
79037	PVRIG
79064	MGC3196
79652	C16orf30
79746	ECHDC3
79887	FLJ22662
79901	CYBRD1
79918	SETD6
79961	DENND2D
80342	TRAF3IP3
81539	SLC38A1
83988	NCALD
114049	WBSCR22
149628	PYHIN1
155066	ATP6V0E2

## Sheet: Table S3
Table S3. Datasets of systemic lupus erythematosus
Dataset	Cell type	aCase	bcontrol
GSE10325	CD4 T cell	13	9
	CD19 B cell	14	9
GSE4588	CD4 T cell	8	10
	B cell	7	9
aThe number of case samples; bThe number of control samples.

## Sheet: Table S4
Table S4. Cell type specific expression in systemic lupus erythematosus
Gene	LTA4H		BCL11A
GSE10325	direction of regulation	p-value	direction of regulation	p-valueb
T cell	-1a	0.082	1	0.814
B cell	-1	0.028	-1	0.158
GSE4588	direction of regulation	p-value	direction of regulation	p-value
T cell	-1	0.126	1	0.486
B cell	-1	0.001	-1	0.557
a+1 indicates up-regulation and -1 indicates down-regulation in SLE samples comparing to normal controls.
bThe two-sample t-test p-value as described in the text.
